# Supplementary material for: The giant mimivirus 1.2 Mb genome is elegantly organized into a 30-nm diameter helical protein shield
Source: eLife. 2022 Jul 28;11:e77607. doi: 10.7554/eLife.77607 (PMC9512402; doi:10.7554/eLife.77607)
Supplement: Figure 1—figure supplement 3—source data 2. [file elife-77607-fig1-figsupp3-data2.zip]

Archive with 2 entries (2 files):
- Figure 1-figure supplement 2-source data 1.Tif
- __MACOSX/._Figure 1-figure supplement 2-source data 1.Tif
